# Supplementary material for: Beating the break-even point with a discrete-variable-encoded logical qubit
Source: Nature. 2023 Mar 22;616(7955):56–60. doi: 10.1038/s41586-023-05784-4 (PMC10076216; doi:10.1038/s41586-023-05784-4)
Supplement: Supplementary file 2 — Source Data Fig. 2 [file 41586_2023_5784_MOESM2_ESM.xlsx]

## Sheet: Figure 2(b-e) data
Fig.2b: measured photon number parities for the six cardinal-point states
|+Z_L>	|-Z_L>	|+X_L>	|-X_L>	|+Y_L>	|-Y_L>	|+Z_E>	|-Z_E>	|+X_E>	|-X_E>	|+Y_E>	|-Y_E>
0.9776	0.9797	0.979	0.9793	0.9798	0.9781	-0.9513	-0.9656	-0.9591	-0.9591	-0.95	-0.9564
Fig2.c Measured Wigner function of the cavity state encoded in |X_L>
Re(alpha) Im(alpha)	-1.5	-1.4	-1.3	-1.2	-1.1	-1	-0.9	-0.8	-0.7	-0.6	-0.5	-0.4	-0.3	-0.2	-0.1	0	0.1	0.2	0.3	0.4	0.5	0.6	0.7	0.8	0.9	1	1.1	1.2	1.3	1.4	1.5
-1.5	0.2007	0.1457	0.1367	0.1275	0.0937	0.0766	0.0391	0.0394	0.0207	0.0128	0.0139	-0.0118	0.0282	0.0408	0.0601	-0.0033	0.024	0.0098	0.0031	-0.0316	-0.0111	0.039	0.0306	0.0521	0.0799	0.1154	0.1216	0.1737	0.1537	0.1808	0.1625
-1.4	0.1391	0.1404	0.1652	0.1036	0.1259	0.087	0.0243	0.0134	0.034	0.0123	0.0246	0.0524	0.0377	0.0686	0.09	0.0652	0.0665	0.0544	0.0292	0.0026	-0.0191	-0.0083	-0.001	0.0409	0.0796	0.1101	0.1526	0.1719	0.1909	0.1646	0.178
-1.3	0.1688	0.173	0.1673	0.1353	0.0917	0.0793	0.0358	-0.0128	0.0172	0.028	0.0551	0.0813	0.1377	0.1518	0.2008	0.1779	0.1489	0.106	0.1044	0.0245	0.0238	-0.0129	-0.0106	0.0137	0.0246	0.0949	0.1394	0.1661	0.1962	0.1797	0.1921
-1.2	0.2329	0.1873	0.1393	0.078	0.0915	0.032	0.0235	0.0082	0.0042	0.0372	0.1065	0.1479	0.2027	0.2295	0.2675	0.2518	0.2302	0.2268	0.1311	0.0971	0.0341	-0.0126	-0.0029	0.0247	0.0625	0.0989	0.1562	0.1926	0.1852	0.2237	0.2176
-1.1	0.1921	0.168	0.1838	0.1059	0.0615	0.0044	0.0146	0.0013	0.0163	0.0579	0.1338	0.1736	0.256	0.3157	0.2975	0.3269	0.2689	0.2555	0.189	0.0829	0.039	-0.001	0.017	-0.0204	0.0537	0.1196	0.1835	0.2052	0.2309	0.2092	0.2592
-1	0.2261	0.1905	0.1913	0.15	0.0784	0.021	-0.0147	-0.013	0.0283	0.0635	0.1296	0.1633	0.2376	0.2787	0.2991	0.2905	0.2725	0.2223	0.1975	0.0898	0.0238	0.001	-0.0018	0.0392	0.015	0.1042	0.1961	0.1996	0.2441	0.2948	0.2589
-0.9	0.2823	0.2111	0.1788	0.1264	0.0657	0.0359	-0.0124	0.012	0.0073	0.0567	0.0776	0.1066	0.1514	0.1503	0.195	0.1695	0.1761	0.1197	0.1095	0.0798	0.0213	-0.0157	-0.0225	0.0069	0.0501	0.1063	0.2042	0.2931	0.2808	0.325	0.3116
-0.8	0.2759	0.2114	0.2418	0.1676	0.1206	0.0274	0.0085	-0.0149	-0.0055	0.0065	-0.0139	-0.0314	-0.0427	-0.0241	-0.0296	-0.0531	-0.0398	-0.0382	-0.0241	-0.0429	-0.047	-0.0446	-0.0133	0.0336	0.0927	0.1786	0.2039	0.2944	0.3279	0.395	0.3467
-0.7	0.2891	0.2836	0.2393	0.1721	0.1045	0.0798	0.0176	-0.0258	-0.0169	-0.0867	-0.1233	-0.1607	-0.2144	-0.2741	-0.2649	-0.3406	-0.3215	-0.2654	-0.2034	-0.1675	-0.1321	-0.0364	-0.0137	0.0734	0.1332	0.1938	0.2505	0.3089	0.3622	0.3402	0.3916
-0.6	0.3366	0.2904	0.2972	0.2044	0.1944	0.101	0.0209	-0.007	-0.0816	-0.1131	-0.2686	-0.2641	-0.3603	-0.4537	-0.5329	-0.5449	-0.5004	-0.4052	-0.3469	-0.2418	-0.1381	-0.0531	0.0364	0.103	0.1666	0.2189	0.3069	0.3701	0.4007	0.4228	0.4294
-0.5	0.3952	0.3539	0.3213	0.2387	0.2168	0.1248	0.0741	0.0551	-0.027	-0.0912	-0.2043	-0.3163	-0.4348	-0.5207	-0.6023	-0.6103	-0.5458	-0.4819	-0.3942	-0.2229	-0.1202	0.014	0.0672	0.144	0.1978	0.2842	0.326	0.4022	0.462	0.4538	0.4634
-0.4	0.423	0.3859	0.3557	0.3098	0.266	0.1852	0.1624	0.0895	0.0301	-0.0188	-0.0856	-0.1788	-0.2642	-0.324	-0.3906	-0.4063	-0.4018	-0.3304	-0.229	-0.1446	-0.0532	0.1028	0.1971	0.2015	0.2842	0.3363	0.3801	0.4421	0.4725	0.5073	0.5009
-0.3	0.4556	0.4345	0.4135	0.3357	0.2991	0.2432	0.2443	0.2002	0.1789	0.1399	0.1139	0.0837	0.0835	0.0506	-0.0054	-0.036	0.0013	-0.0059	0.0468	0.0963	0.1637	0.2347	0.2609	0.3256	0.3635	0.3749	0.4251	0.5076	0.5126	0.5275	0.5428
-0.2	0.4937	0.496	0.4481	0.3818	0.3559	0.3501	0.3277	0.3264	0.3094	0.3462	0.345	0.386	0.4143	0.4945	0.4991	0.5196	0.4785	0.4242	0.4123	0.385	0.3462	0.386	0.3944	0.3889	0.3977	0.4501	0.4778	0.4871	0.5352	0.568	0.5643
-0.1	0.5048	0.4907	0.5053	0.4552	0.4381	0.4098	0.4091	0.3668	0.415	0.4635	0.5236	0.5876	0.6837	0.8007	0.8592	0.8791	0.8315	0.7444	0.6613	0.5729	0.5128	0.5125	0.4373	0.449	0.4235	0.441	0.4801	0.5125	0.5482	0.5519	0.5586
0	0.5372	0.5429	0.5049	0.4863	0.466	0.4488	0.4118	0.4176	0.4747	0.5241	0.5484	0.6356	0.7363	0.8364	0.9277	0.9582	0.9211	0.8415	0.7444	0.6171	0.5626	0.5155	0.4479	0.4269	0.4395	0.4266	0.4635	0.513	0.5264	0.5253	0.5446
0.1	0.5548	0.5102	0.5332	0.4778	0.462	0.4355	0.4185	0.4081	0.4327	0.4328	0.4814	0.491	0.5387	0.599	0.6611	0.6838	0.6599	0.6194	0.565	0.4986	0.4321	0.4072	0.3787	0.3631	0.4011	0.3994	0.3959	0.4744	0.4578	0.4926	0.5242
0.2	0.5158	0.5439	0.4797	0.4697	0.4322	0.3916	0.3508	0.3683	0.3225	0.2877	0.2574	0.2317	0.1993	0.1973	0.2225	0.2021	0.2263	0.2492	0.1932	0.2497	0.2604	0.2498	0.2562	0.2715	0.3117	0.3468	0.3988	0.4015	0.4385	0.5203	0.4783
0.3	0.5085	0.499	0.5024	0.43	0.3648	0.3204	0.2868	0.2511	0.1856	0.1457	0.0389	-0.075	-0.153	-0.2353	-0.2271	-0.2599	-0.2044	-0.1291	-0.1159	-0.0279	0.0351	0.0676	0.1179	0.176	0.1965	0.2529	0.3008	0.3238	0.4212	0.425	0.475
0.4	0.4843	0.4823	0.4559	0.4066	0.3418	0.2706	0.249	0.1385	0.0453	-0.0182	-0.1376	-0.2594	-0.3748	-0.4608	-0.5367	-0.5419	-0.4973	-0.4438	-0.3491	-0.2592	-0.1486	-0.0463	0.007	0.0858	0.1511	0.1638	0.2368	0.2906	0.3565	0.3917	0.3907
0.5	0.4544	0.4144	0.4263	0.3421	0.2676	0.2223	0.1604	0.0806	0.0062	-0.0869	-0.1747	-0.2481	-0.4264	-0.5118	-0.6028	-0.5833	-0.5279	-0.4754	-0.3607	-0.2711	-0.1997	-0.1359	-0.0361	0.0305	0.0283	0.125	0.1688	0.2491	0.3182	0.3572	0.3784
0.6	0.3929	0.4038	0.3797	0.2881	0.2275	0.2035	0.0857	0.0347	-0.026	-0.1033	-0.152	-0.2107	-0.2706	-0.361	-0.4122	-0.4425	-0.4051	-0.3366	-0.2726	-0.2332	-0.1425	-0.0874	-0.0591	0.0152	0.0501	0.0866	0.1723	0.2136	0.2777	0.3018	0.3023
0.7	0.3586	0.3403	0.3197	0.2482	0.1993	0.1113	0.0412	0.0247	0.0152	-0.0395	-0.0566	-0.1008	-0.0988	-0.1025	-0.132	-0.1626	-0.1209	-0.1304	-0.0981	-0.06	-0.0783	-0.0206	-0.0464	-0.0066	0.0154	0.0686	0.1208	0.1653	0.2177	0.2591	0.3007
0.8	0.3115	0.3253	0.2856	0.2122	0.1792	0.0817	0.046	0.0057	0.007	0.0091	0.0218	0.0274	0.061	0.0699	0.0856	0.0749	0.112	0.0975	0.0816	0.0365	0.0519	-0.0057	-0.0275	-0.016	0.0187	0.0774	0.0964	0.1688	0.1935	0.2645	0.2734
0.9	0.2655	0.2558	0.2354	0.1945	0.1627	0.0889	0.0306	-0.0062	0.0336	0.0539	0.0518	0.1135	0.1612	0.2231	0.2734	0.2565	0.3091	0.2002	0.1725	0.1422	0.0465	0.0194	0.0266	0.0169	0.0103	0.0459	0.0984	0.1117	0.172	0.2093	0.2354
1	0.2521	0.2364	0.1839	0.1859	0.1379	0.0862	0.0392	0.0047	0.008	0.0269	0.0759	0.1483	0.2193	0.2698	0.2748	0.3091	0.312	0.2627	0.2242	0.1601	0.0897	0.067	0.018	-0.0145	0.0034	0.0442	0.097	0.1192	0.1859	0.2141	0.2211
1.1	0.2455	0.2355	0.2255	0.166	0.1187	0.0888	0.029	0.0353	0.0154	-0.0083	0.0587	0.0774	0.1499	0.1958	0.2982	0.2822	0.2885	0.2503	0.2061	0.1302	0.093	0.0404	-0.0222	-0.0036	0.0301	0.0309	0.1074	0.1169	0.1926	0.1867	0.2121
1.2	0.1948	0.1983	0.2029	0.1475	0.1305	0.1022	0.029	0.0067	-0.0217	-0.0318	0.0446	0.0581	0.1041	0.1502	0.1821	0.1509	0.1875	0.1818	0.1098	0.1029	0.0609	0.0291	0.0031	-0.0166	0.0284	0.077	0.0731	0.1037	0.1782	0.1818	0.184
1.3	0.173	0.1743	0.1893	0.183	0.1315	0.1041	0.0713	0.015	0.0134	-0.0041	-0.0288	0.0316	0.0541	0.0449	0.1053	0.1087	0.0961	0.1042	0.0833	0.0377	-0.0082	0.0087	-0.0217	0.0381	0.0301	0.085	0.1027	0.1094	0.1688	0.158	0.1906
1.4	0.1757	0.1729	0.1633	0.1637	0.1534	0.1243	0.0962	0.0615	0.0183	0.0034	0.0178	0.0196	0.006	0.0309	0.0535	0.0233	0.0591	0.0593	0.0216	0.011	0.0355	-0.0264	0.0152	0.0199	0.0375	0.0754	0.1055	0.1292	0.1087	0.1573	0.1571
1.5	0.1561	0.1764	0.1776	0.1297	0.1645	0.0935	0.0738	0.081	0.0151	0.046	0.0183	0.0163	0.0049	-0.001	-0.0079	0.0373	0.0078	0.0209	0.0152	0.018	0.0228	0.0213	0.0251	0.029	0.0887	0.0934	0.1178	0.1187	0.1464	0.1457	0.152
Fig2.d Measured Wigner functions of |X_L> after 90 us without QEC
Re(alpha) Im(alpha)	-1.5	-1.4	-1.3	-1.2	-1.1	-1	-0.9	-0.8	-0.7	-0.6	-0.5	-0.4	-0.3	-0.2	-0.1	0	0.1	0.2	0.3	0.4	0.5	0.6	0.7	0.8	0.9	1	1.1	1.2	1.3	1.4	1.5
-1.5	0.1464	0.1474	0.2322	0.2186	0.24	0.2914	0.2797	0.2757	0.2822	0.2684	0.2602	0.2683	0.2235	0.2057	0.1917	0.1825	0.1973	0.1763	0.1747	0.1818	0.1916	0.1477	0.1621	0.1531	0.0988	0.0983	0.09	0.0888	0.0475	0.0494	0.0822
-1.4	0.1635	0.2167	0.1992	0.2426	0.2501	0.295	0.3153	0.2912	0.2608	0.2581	0.2612	0.208	0.1418	0.1646	0.1662	0.1392	0.1468	0.1635	0.1982	0.1506	0.1844	0.139	0.1654	0.1492	0.1035	0.1111	0.1297	0.0827	0.0783	0.0512	0.0911
-1.3	0.1903	0.2296	0.2527	0.2444	0.2958	0.289	0.2983	0.3154	0.2799	0.2166	0.2086	0.1405	0.1198	0.0719	0.0841	0.0456	0.0789	0.1322	0.1337	0.1406	0.1921	0.1696	0.1893	0.1369	0.1251	0.1353	0.1004	0.0602	0.0627	0.0611	0.0583
-1.2	0.1992	0.2327	0.2625	0.3037	0.3187	0.3202	0.3157	0.2958	0.2561	0.2291	0.1582	0.0709	0.0501	0	-0.0102	-0.0097	0.0318	0.0571	0.0991	0.1252	0.1536	0.1605	0.1849	0.1639	0.1253	0.1159	0.0615	0.0928	0.0661	0.0728	0.0545
-1.1	0.2097	0.2559	0.2619	0.3102	0.3397	0.3025	0.3083	0.2697	0.2214	0.1423	0.0809	0.0013	-0.0456	-0.1438	-0.0837	-0.1217	-0.0856	-0.0005	0.0577	0.1421	0.1865	0.2066	0.2222	0.1874	0.1678	0.1085	0.0727	0.0752	0.0565	0.0549	0.0587
-1	0.2292	0.2669	0.2688	0.3149	0.3117	0.3256	0.321	0.2584	0.195	0.1136	0.0354	-0.0313	-0.1335	-0.2325	-0.2518	-0.2066	-0.1675	-0.0983	0.0142	0.079	0.1732	0.2153	0.2199	0.2197	0.1966	0.112	0.0973	0.0772	0.0711	0.0263	0.0444
-0.9	0.2008	0.2138	0.2793	0.2947	0.3205	0.3258	0.304	0.254	0.1816	0.121	0.0039	-0.0639	-0.1277	-0.2595	-0.3321	-0.3007	-0.2197	-0.1686	-0.0649	0.0441	0.1686	0.241	0.2356	0.2466	0.178	0.153	0.1015	0.0712	0.0568	0.0352	0.0154
-0.8	0.2195	0.2411	0.2798	0.3111	0.3357	0.344	0.3131	0.258	0.2045	0.1248	0.0723	-0.0751	-0.1736	-0.2538	-0.3267	-0.3614	-0.3314	-0.2596	-0.147	0.0233	0.1394	0.2209	0.2445	0.2794	0.2247	0.2006	0.137	0.0578	0.0627	0.0324	0.0189
-0.7	0.2107	0.2265	0.2607	0.3028	0.2874	0.3193	0.3048	0.3058	0.2362	0.1847	0.1075	-0.0178	-0.1121	-0.2438	-0.2918	-0.3744	-0.3974	-0.2838	-0.2076	-0.0587	0.0417	0.1762	0.2639	0.3072	0.2717	0.1755	0.1243	0.0803	0.0634	0	0.0463
-0.6	0.2098	0.2533	0.2652	0.2609	0.289	0.3083	0.3235	0.3269	0.3063	0.2181	0.1999	0.1062	-0.007	-0.1153	-0.2099	-0.329	-0.3719	-0.3441	-0.2496	-0.1207	0.0216	0.1505	0.258	0.3001	0.2509	0.2198	0.134	0.083	0.0541	-0.0065	0.0174
-0.5	0.1839	0.1864	0.2125	0.2694	0.2756	0.306	0.3632	0.3617	0.3491	0.3222	0.2687	0.2353	0.1434	0.0581	-0.0696	-0.1965	-0.3122	-0.3261	-0.2899	-0.2065	-0.0355	0.0925	0.2472	0.2633	0.2664	0.2215	0.1358	0.0558	0.0367	0.0141	-0.007
-0.4	0.19	0.1671	0.1742	0.236	0.25	0.3299	0.3642	0.3851	0.4182	0.3943	0.3675	0.2993	0.3147	0.1906	0.0923	-0.0337	-0.1854	-0.2533	-0.2757	-0.2077	-0.1022	0.0468	0.2093	0.2476	0.2448	0.1958	0.1381	0.0989	0.0503	-0.0042	0.0088
-0.3	0.1254	0.1273	0.1599	0.2125	0.2651	0.3205	0.3771	0.4044	0.3701	0.3892	0.3819	0.3692	0.4042	0.3584	0.2627	0.1535	0.0212	-0.1626	-0.2124	-0.2232	-0.0899	-0.0077	0.1448	0.1979	0.2459	0.2048	0.1243	0.0884	0.0422	-0.0031	0.0275
-0.2	0.0729	0.1133	0.1235	0.1761	0.2309	0.2682	0.3292	0.3754	0.3578	0.3257	0.338	0.3686	0.4222	0.4467	0.4476	0.3422	0.2119	0.0285	-0.1218	-0.1261	-0.0911	0.0016	0.1437	0.223	0.2582	0.1686	0.1338	0.0842	0.0537	0.0013	-0.008
-0.1	0.0711	0.1089	0.0897	0.1511	0.204	0.2733	0.3554	0.3654	0.2858	0.2728	0.2838	0.2525	0.3776	0.4319	0.5252	0.4909	0.3904	0.2214	0.0526	-0.0036	0.026	0.0567	0.1987	0.2263	0.2287	0.1959	0.1319	0.1059	0.0802	0.0334	0.0271
0	0.0546	0.0497	0.0769	0.1375	0.1774	0.2386	0.2695	0.2917	0.225	0.1947	0.1251	0.1226	0.2732	0.3557	0.4903	0.5866	0.4938	0.3779	0.2095	0.1577	0.1343	0.1638	0.2368	0.2932	0.2691	0.2453	0.1877	0.1243	0.0882	0.0746	0.0363
0.1	0.0299	0.0276	0.0369	0.0961	0.1616	0.2207	0.2565	0.2717	0.1929	0.1148	0.0068	0.0049	0.0648	0.216	0.3808	0.5039	0.5375	0.4673	0.3628	0.2769	0.2527	0.2448	0.2642	0.3202	0.3229	0.2728	0.2121	0.1625	0.0981	0.0733	0.0665
0.2	0.0257	0.0236	0.0254	0.102	0.1628	0.2109	0.2481	0.2339	0.1815	0.0563	-0.0355	-0.1449	-0.0884	0.0198	0.199	0.3577	0.4536	0.46	0.4368	0.4019	0.3269	0.3376	0.3321	0.3689	0.3337	0.3175	0.2446	0.1771	0.1426	0.1191	0.0666
0.3	-0.0171	-0.0034	0.0375	0.092	0.1641	0.2362	0.256	0.2303	0.1838	0.057	-0.0881	-0.215	-0.2194	-0.1098	0.0241	0.1863	0.2947	0.3807	0.4138	0.3895	0.3656	0.4003	0.3848	0.3759	0.3654	0.3162	0.239	0.1685	0.1746	0.1485	0.1043
0.4	-0.0286	-0.0029	0.0277	0.0721	0.1414	0.232	0.2492	0.2455	0.1865	0.0504	-0.0722	-0.2193	-0.2992	-0.2406	-0.1637	-0.0361	0.1178	0.2429	0.3127	0.318	0.336	0.3885	0.3741	0.4025	0.3594	0.3383	0.2977	0.2507	0.1788	0.162	0.1397
0.5	-0.0286	0.0187	0.044	0.1067	0.1637	0.2096	0.277	0.295	0.222	0.1246	-0.0179	-0.1788	-0.2897	-0.3459	-0.2988	-0.2685	-0.0608	0.0132	0.1409	0.1999	0.2503	0.3194	0.3707	0.3506	0.3486	0.3335	0.2847	0.2683	0.2381	0.2022	0.1558
0.6	0.0107	0.0003	0.0297	0.0638	0.1572	0.2158	0.2894	0.273	0.2535	0.1807	0.0235	-0.1308	-0.249	-0.3495	-0.3705	-0.3037	-0.2559	-0.1336	-0.05	0.1041	0.1607	0.2685	0.3107	0.3342	0.3096	0.3528	0.2885	0.27	0.2768	0.2003	0.1679
0.7	0.0205	-0.0036	0.0394	0.0857	0.1565	0.1978	0.2711	0.2905	0.2823	0.2394	0.1075	-0.0603	-0.2051	-0.322	-0.338	-0.3688	-0.2839	-0.2903	-0.1528	-0.0026	0.0707	0.1682	0.2355	0.2881	0.3121	0.321	0.2878	0.3026	0.2304	0.2283	0.1958
0.8	0.0013	0.0229	0.0261	0.0703	0.1575	0.2037	0.2099	0.3031	0.2736	0.2413	0.1335	0.0201	-0.1178	-0.2521	-0.3198	-0.3761	-0.3471	-0.2969	-0.1863	-0.0997	-0.0148	0.1179	0.2001	0.2417	0.3306	0.2986	0.2768	0.2907	0.2775	0.2448	0.2009
0.9	0.0028	0.0164	0.0626	0.0965	0.1241	0.1575	0.2352	0.2721	0.2752	0.2079	0.1528	0.08	-0.0777	-0.1799	-0.2781	-0.3026	-0.2826	-0.2402	-0.1864	-0.1104	-0.0157	0.1212	0.2116	0.2513	0.2906	0.3226	0.3044	0.3066	0.2724	0.2545	0.211
1	0.0511	0.0348	0.051	0.0547	0.1002	0.1515	0.1995	0.2403	0.2629	0.2211	0.1474	0.0834	-0.0196	-0.0945	-0.099	-0.1998	-0.2229	-0.1933	-0.1184	-0.1073	0.0023	0.1426	0.1892	0.2646	0.3017	0.3141	0.3115	0.2858	0.2802	0.2716	0.1953
1.1	0.0398	0.0419	0.0465	0.09	0.0893	0.1499	0.1998	0.2109	0.2119	0.192	0.1928	0.1534	0.0534	-0.0356	-0.0857	-0.1484	-0.1151	-0.0884	-0.0438	-0.0173	0.0882	0.1943	0.2209	0.2867	0.3121	0.3294	0.2879	0.3181	0.28	0.2848	0.1703
1.2	0.0586	0.0367	0.1007	0.0921	0.07	0.1109	0.1611	0.1807	0.1965	0.1792	0.1537	0.1406	0.0594	0.0655	0.0283	0.0037	-0.0365	-0.0527	0.0135	0.0512	0.1576	0.2184	0.2457	0.2871	0.3031	0.3189	0.3124	0.2677	0.2613	0.2602	0.2051
1.3	0.0802	0.0753	0.0667	0.0861	0.0828	0.0951	0.1429	0.1627	0.1794	0.1925	0.162	0.1674	0.1212	0.0922	0.0993	0.0857	0.0254	0.0844	0.0797	0.1426	0.1723	0.2406	0.2842	0.3172	0.2927	0.2723	0.276	0.3036	0.237	0.233	0.1851
1.4	0.0828	0.0668	0.0848	0.0969	0.1034	0.1182	0.1095	0.1305	0.1477	0.1624	0.1904	0.177	0.1453	0.1498	0.1392	0.1381	0.1751	0.1619	0.1539	0.2067	0.2184	0.2733	0.2681	0.2751	0.2819	0.2873	0.2572	0.2435	0.2192	0.2032	0.2108
1.5	0.0692	0.0805	0.0695	0.0831	0.0703	0.1267	0.1156	0.1444	0.1401	0.1571	0.1686	0.1724	0.1734	0.1735	0.1724	0.1847	0.1755	0.1877	0.208	0.236	0.2337	0.2513	0.2735	0.284	0.3111	0.2648	0.2251	0.2316	0.1861	0.1902	0.1509
Fig2.e Measured Wigner functions of |X_L> after 90 us with QEC
Re(alpha) Im(alpha)	-1.5	-1.4	-1.3	-1.2	-1.1	-1	-0.9	-0.8	-0.7	-0.6	-0.5	-0.4	-0.3	-0.2	-0.1	0	0.1	0.2	0.3	0.4	0.5	0.6	0.7	0.8	0.9	1	1.1	1.2	1.3	1.4	1.5
-1.5	0.1462	0.0896	0.1275	0.1356	0.1157	0.0908	0.0574	0.0676	0.0375	0.0489	0.0789	0.0516	0.0454	0.0453	0.0628	0.0329	0.0348	0.0357	0.0126	0.0325	0.0109	0.0842	0.1007	0.1046	0.0864	0.1024	0.1071	0.1455	0.1597	0.1395	0.178
-1.4	0.1642	0.1375	0.168	0.116	0.1237	0.1227	0.0713	0.0525	0.0658	0.0634	0.0332	0.0662	0.0659	0.0931	0.0856	0.0818	0.1116	0.075	0.0373	0.0344	0.0565	0.0793	0.0681	0.0745	0.1157	0.1233	0.1404	0.1984	0.2011	0.1819	0.1602
-1.3	0.1627	0.195	0.1529	0.1476	0.1472	0.1091	0.058	0.0721	0.0168	0.0429	0.0951	0.0861	0.0828	0.1412	0.1786	0.1607	0.1289	0.112	0.0754	0.0597	0.0585	0.0705	0.0812	0.053	0.0729	0.1437	0.1814	0.2046	0.2136	0.1757	0.1849
-1.2	0.1583	0.1693	0.1914	0.1299	0.1243	0.0679	0.0702	0.0441	0.0624	0.0702	0.0824	0.1647	0.1968	0.2001	0.2364	0.2586	0.213	0.1775	0.1205	0.1081	0.0762	0.0436	0.0512	0.0519	0.0925	0.1221	0.1598	0.2042	0.1951	0.1782	0.2307
-1.1	0.1698	0.1655	0.1795	0.1399	0.1223	0.0981	0.0896	0.0326	0.0734	0.0846	0.1051	0.1702	0.2432	0.2885	0.2927	0.2863	0.2642	0.2461	0.2042	0.1081	0.0414	0.0495	0.0597	0.0735	0.1133	0.1175	0.19	0.2271	0.2488	0.2275	0.224
-1	0.1794	0.2075	0.165	0.1738	0.111	0.0794	0.0132	0.0333	0.0746	0.1204	0.1357	0.2057	0.2581	0.2748	0.2864	0.308	0.3024	0.2236	0.1771	0.1038	0.0865	0.0678	0.0291	0.0503	0.0994	0.1343	0.1931	0.2298	0.283	0.282	0.265
-0.9	0.2307	0.2533	0.2055	0.1544	0.105	0.0744	0.0463	0.0216	0.0404	0.0938	0.0671	0.1691	0.2213	0.2258	0.2061	0.2584	0.1861	0.1957	0.1286	0.1175	0.023	0.0766	0.025	0.0554	0.1117	0.1478	0.1971	0.2688	0.3014	0.3016	0.2996
-0.8	0.2329	0.2301	0.2098	0.1764	0.1362	0.119	0.0487	0.0276	0.0442	0.0401	0.0761	0.0828	0.0519	0.0812	0.0722	0.0279	0.043	0.0342	-0.014	0.0333	0.0095	0.0616	0.0513	0.0925	0.0667	0.1847	0.2237	0.2659	0.3159	0.3453	0.3318
-0.7	0.2261	0.2637	0.2271	0.1702	0.1308	0.1205	0.0222	-0.0171	-0.023	-0.0425	-0.0039	-0.1001	-0.141	-0.1369	-0.1769	-0.2242	-0.1877	-0.1735	-0.166	-0.1294	-0.099	0.0097	0.0192	0.0577	0.1262	0.1563	0.2319	0.3106	0.3351	0.3763	0.3616
-0.6	0.314	0.3078	0.2478	0.218	0.1456	0.0993	0.076	0.0256	-0.0346	-0.0673	-0.1782	-0.1872	-0.3172	-0.3578	-0.3962	-0.4257	-0.3854	-0.383	-0.2762	-0.1879	-0.0797	-0.0041	0.0087	0.0979	0.1153	0.2192	0.2677	0.353	0.4104	0.4049	0.4031
-0.5	0.3101	0.2924	0.2502	0.2312	0.1516	0.1422	-0.0049	-0.0015	0.0049	-0.1292	-0.1791	-0.2863	-0.3464	-0.4308	-0.5227	-0.4928	-0.5097	-0.4274	-0.3084	-0.2117	-0.0932	0.0381	0.1364	0.1524	0.2194	0.2722	0.3426	0.3742	0.4133	0.4412	0.443
-0.4	0.363	0.3798	0.3095	0.2797	0.2012	0.1953	0.0783	0.0511	-0.036	-0.092	-0.1228	-0.2243	-0.2844	-0.3842	-0.3885	-0.4033	-0.4166	-0.3556	-0.2183	-0.1347	-0.0803	0.022	0.1214	0.1878	0.2814	0.2762	0.3667	0.4034	0.4558	0.4759	0.4828
-0.3	0.4044	0.3985	0.3646	0.3432	0.2792	0.1534	0.2105	0.1501	0.0974	0.0414	0.0271	-0.0232	-0.0693	-0.1129	-0.1101	-0.094	-0.0836	-0.0497	-0.0263	0.0287	0.1378	0.1613	0.2302	0.2714	0.2996	0.3816	0.4079	0.4457	0.4626	0.4805	0.492
-0.2	0.4471	0.4111	0.4239	0.3449	0.3316	0.2657	0.2298	0.2046	0.2278	0.1993	0.2328	0.2217	0.2597	0.3024	0.3207	0.3558	0.3159	0.2862	0.2603	0.2987	0.271	0.2886	0.3193	0.3406	0.349	0.3381	0.4256	0.4587	0.4873	0.5068	0.5212
-0.1	0.4774	0.4608	0.4452	0.4386	0.3759	0.3424	0.2866	0.2963	0.3011	0.34	0.3774	0.431	0.5659	0.6524	0.7	0.7297	0.7098	0.6582	0.5703	0.5027	0.4239	0.3959	0.3371	0.358	0.3817	0.4059	0.4145	0.4622	0.5053	0.5139	0.5092
0	0.4594	0.4961	0.467	0.398	0.3944	0.381	0.3774	0.352	0.3591	0.3989	0.5027	0.5468	0.6582	0.7762	0.8598	0.9123	0.8811	0.786	0.6986	0.564	0.4944	0.4144	0.3928	0.3298	0.3729	0.3953	0.4128	0.4445	0.4941	0.5036	0.5058
0.1	0.4545	0.4881	0.4755	0.4593	0.4097	0.3887	0.3964	0.3758	0.3633	0.4071	0.4191	0.4823	0.5372	0.654	0.7019	0.7539	0.7193	0.6473	0.5929	0.4818	0.4226	0.3726	0.3469	0.2974	0.3097	0.323	0.3968	0.3774	0.4546	0.4563	0.4856
0.2	0.4714	0.4805	0.4824	0.4542	0.3958	0.3703	0.3164	0.3104	0.3109	0.2999	0.2847	0.3238	0.2902	0.3236	0.3142	0.3672	0.3514	0.3231	0.3141	0.2922	0.2418	0.2026	0.2293	0.2619	0.2395	0.2721	0.3134	0.4011	0.4237	0.4396	0.4584
0.3	0.4626	0.4492	0.4458	0.4253	0.4097	0.3556	0.2958	0.2933	0.1807	0.1548	0.1406	0.0626	0.0079	-0.0655	-0.0772	-0.0884	-0.1094	-0.0432	-0.0343	-0.0018	0.0495	0.0672	0.0608	0.1262	0.2559	0.2365	0.3262	0.3301	0.4095	0.43	0.4488
0.4	0.4319	0.4417	0.4444	0.4029	0.3421	0.2469	0.2165	0.2055	0.1738	0.057	-0.0429	-0.1408	-0.2361	-0.3187	-0.3892	-0.456	-0.4194	-0.3414	-0.2964	-0.2205	-0.1459	-0.074	0.0504	0.0717	0.0975	0.1855	0.2229	0.2858	0.3486	0.3674	0.3914
0.5	0.4248	0.4461	0.3805	0.3429	0.2884	0.2341	0.2213	0.158	0.1202	-0.0383	-0.107	-0.1763	-0.3145	-0.4028	-0.4886	-0.5042	-0.5076	-0.4602	-0.3789	-0.2604	-0.2334	-0.131	-0.0945	-0.0031	0.0355	0.0986	0.17	0.22	0.2724	0.3035	0.3202
0.6	0.3507	0.4191	0.3421	0.3083	0.3246	0.1838	0.1359	0.0216	-0.0057	0.0181	-0.0905	-0.2198	-0.2465	-0.3189	-0.4173	-0.4294	-0.3843	-0.3543	-0.2964	-0.2187	-0.2014	-0.1258	-0.0404	-0.0163	0.0096	0.1132	0.1343	0.1598	0.2328	0.2871	0.3438
0.7	0.3394	0.3642	0.3169	0.2857	0.2386	0.1997	0.0871	0.0237	0.0642	-0.0406	-0.0456	-0.1304	-0.1155	-0.1244	-0.1739	-0.1762	-0.1407	-0.1452	-0.1215	-0.1192	-0.0737	-0.0364	-0.0044	0.0287	-0.0126	0.054	0.0837	0.1493	0.1955	0.2543	0.3051
0.8	0.2971	0.3028	0.3033	0.2432	0.1942	0.117	0.0715	0.0674	0.0454	0.0477	-0.0455	0.001	0.0162	-0.0272	0.0327	0.0402	0.0529	0.0216	0.0615	0.0369	0.0714	0.0134	0.0228	0.0015	0.008	0.0305	0.0753	0.1677	0.1957	0.2113	0.2362
0.9	0.3015	0.3048	0.2564	0.2368	0.2087	0.1386	0.1134	0.0215	0.0201	0.0113	-0.0148	0.114	0.0918	0.1715	0.2068	0.2255	0.2209	0.2533	0.2488	0.1574	0.1221	0.0747	0.0486	-0.0074	0.0054	0.0334	0.0523	0.1346	0.1642	0.202	0.2374
1	0.2506	0.2294	0.2232	0.2053	0.1781	0.1047	0.0954	0.03	0.0289	-0.0085	0.072	0.1458	0.1607	0.198	0.2935	0.3034	0.2826	0.2973	0.2504	0.1784	0.1422	0.1081	0.0517	0.0069	0.0486	0.0434	0.0879	0.148	0.1562	0.2011	0.1982
1.1	0.2003	0.2094	0.2065	0.1964	0.135	0.0988	0.0322	0.0512	0.0275	0.0425	0.0774	0.0901	0.155	0.2255	0.2431	0.2961	0.2839	0.2748	0.2263	0.2002	0.1261	0.0533	0.0437	0.0483	0.0388	0.0539	0.0856	0.0969	0.137	0.1635	0.1575
1.2	0.1844	0.2295	0.1983	0.2197	0.1504	0.1025	0.0721	0.0357	0.0005	0.0575	0.0314	0.081	0.1319	0.15	0.186	0.2168	0.2297	0.2145	0.1854	0.1513	0.1084	0.0706	0.0388	0.0529	0.0701	0.0455	0.0972	0.1591	0.1749	0.164	0.1716
1.3	0.1947	0.1876	0.1808	0.197	0.1386	0.0857	0.0907	0.0494	0.0628	0.0271	0.0461	0.0734	0.0603	0.0927	0.0995	0.1488	0.1553	0.144	0.1095	0.0909	0.0888	0.0685	0.0576	0.0476	0.0776	0.0698	0.0865	0.1304	0.128	0.1655	0.1809
1.4	0.1662	0.1527	0.1631	0.1559	0.1358	0.1391	0.0886	0.0799	0.0608	0.0527	0.0427	0.0185	0.0571	0.0572	0.0765	0.0772	0.1002	0.0943	0.0549	0.0375	0.0085	0.0356	0.0691	0.0674	0.1075	0.0994	0.0675	0.1288	0.1302	0.1385	0.1466
1.5	0.1475	0.1275	0.1549	0.1245	0.1437	0.0886	0.0903	0.0836	0.0839	0.0562	0.0811	0.0741	0.0117	0.0541	0.0711	0.061	0.0457	0.0258	0.0591	0.0268	0.0334	0.0251	0.0741	0.0645	0.07	0.0937	0.1076	0.1561	0.1347	0.1278	0.1422
