# Supplementary material for: Beating the break-even point with a discrete-variable-encoded logical qubit
Source: Nature. 2023 Mar 22;616(7955):56–60. doi: 10.1038/s41586-023-05784-4 (PMC10076216; doi:10.1038/s41586-023-05784-4)
Supplement: Supplementary file 3 — Source Data Fig. 3 [file 41586_2023_5784_MOESM3_ESM.xlsx]

## Sheet: Figure 3(a-e) data
Fig. 3a: Re(chi) for encode and decode only					Fig. 3b: Re(chi) without QEC					Fig. 3c: Re(chi) with 1-layer QEC					Fig. 3d: Re(chi) with 2-layer QEC
0.95669	4e-05	0.00083	-0.00219		0.73033	-0.00713	0.02108	-0.00825		0.87388	-0.00228	0.00336	-0.01253		0.78607	0.00557	-0.01131	-0.02039
4e-05	0.0148	0.00219	0.00128		-0.00713	0.10162	0.00825	0.01137		-0.00228	0.04787	0.01253	0.00345		0.00557	0.07563	0.02039	0.00624
0.00083	0.00219	0.01164	4e-05		0.02108	0.00825	0.09237	-0.00713		0.00336	0.01253	0.03581	-0.00228		-0.01131	0.02039	0.06304	0.00557
-0.00219	0.00128	4e-05	0.01687		-0.00825	0.01137	-0.00713	0.07568		-0.01253	0.00345	-0.00228	0.04244		-0.02039	0.00624	0.00557	0.07527
Fig. 3e: process fidelity decays as a function of time for different encodings
Uncorrected transmon qubit				Uncorrected binomial code				Uncorrected Fock 0,1 encoding				Corrected binomial code with 1-layer QEC					Corrected binomial code with 2-layer QEC
time (us)	process fidelity	error bar		time (us)	process fidelity	error bar		time (us)	process fidelity	error bar		time (us)	process fidelity	error bar			time (us)	process fidelity	error bar
0	0.989	0.0043		0	0.952	0.0059		0	0.971	0.0066		0	0.9558	0.0032			0	0.9576	0.0014
20	0.8398	0.0112		52.66	0.8254	0.0073		100	0.8833	0.0063		92.67	0.8739	0.0011			185.34	0.7861	0.0198
40	0.7288	0.0415		105.33	0.7303	0.0081		200	0.8012	0.0077		185.34	0.8046	0.006			370.68	0.689	0.0025
60	0.6397	0.0446		157.99	0.6459	0.0103		300	0.7303	0.0094		278.01	0.7388	0.003			556.02	0.601	0.0076
80	0.5652	0.0426		210.65	0.5813	0.0078		400	0.669	0.0127		370.68	0.6602	0.0205			741.36	0.5199	0.0162
100	0.4958	0.0459		263.32	0.5214	0.0087		500	0.6139	0.0128		463.35	0.6278	0.0157			926.7	0.4776	0.0046
120	0.4656	0.0487		315.98	0.4741	0.0086		600	0.5677	0.0108		556.02	0.5901	0.0067			1112.04	0.4231	0.003
140	0.4098	0.0461		368.64	0.4304	0.007		700	0.5259	0.0181		648.69	0.5548	0.0123			1297.38	0.4036	0.0027
160	0.373	0.041		421.31	0.4016	0.0256		800	0.4845	0.0175		741.36	0.5199	0.0086			1482.72	0.3576	0.0065
180	0.3483	0.0498		473.97	0.3719	0.0181		900	0.455	0.0199		834.03	0.4762	0.0031
200	0.3305	0.0426		526.64	0.3556	0.0189		1000	0.4204	0.0227		926.7	0.4559	0.0031
220	0.3091	0.0338		579.3	0.3269	0.0227		1100	0.3983	0.0283		1019.37	0.4448	0.0107
240	0.2923	0.0341		631.96	0.3177	0.0099		1200	0.3784	0.0253		1112.04	0.4117	0.0065
260	0.2835	0.0343		684.63	0.3007	0.0122		1300	0.355	0.026		1204.71	0.3816	0.0026
280	0.2694	0.0235		737.29	0.296	0.0176		1400	0.3354	0.0264		1297.38	0.3845	0.0059
300	0.2641	0.0245		789.95	0.2762	0.021		1500	0.3165	0.0244		1390.05	0.3629	0.0055
								1600	0.3069	0.0261		1482.72	0.346	0.0062
												1575.39	0.3406	0.0114
